# Supplementary material for: Synthesis and Electrolyte Study of Lithium Bis(perfluorinated pinacolato)Borate for Lithium‐Ion Batteries
Source: Chemistry. 2025 Nov 19;31(71):e02653. doi: 10.1002/chem.202502653 (PMC12734670; doi:10.1002/chem.202502653)
Supplement: Supplementary file 2 — Supporting Information [file CHEM-31-e02653-s001.zip]

Archive with 1 entries (1 files):
- DW_B1_0474_x.cif
