# Supplementary material for: Synthesis and Electrolyte Study of Lithium Bis(perfluorinated pinacolato)Borate for Lithium‐Ion Batteries
Source: Chemistry. 2025 Nov 19;31(71):e02653. doi: 10.1002/chem.202502653 (PMC12734670; doi:10.1002/chem.202502653)
Supplement: Supplementary file 2 — Supporting Information [file CHEM-31-e02653-s001.zip › DW_B1_0474_x.cif]

#-------------------------------------------------------------------------------
# This CIF originates from:
#-------------------------------------------------------------------------------
# University of Cambridge, Department of Chemistry,
# Lensfield Road, Cambridge, CB2 1EW, United Kingdom
#-------------------------------------------------------------------------------

#===============================================================================
data_DW_B1_0474
#===============================================================================
_audit_creation_method                SHELXL-2019/1

#-------------------------------------------------------------------------------
# Inserted by local software: cifUpdate ver. 3.1  (Andrew D. Bond, March 2019)
#-------------------------------------------------------------------------------
_cambridge_user_name                  'Darren Ould'
_cambridge_user_crsid                 dmo33
_cambridge_supervisor_name            'Dominic Wright'
_cambridge_supervisor_crsid           dsw1000
_cambridge_crystallographer_name      'Andrew Bond'
_cambridge_crystallographer_crsid     adb29
_cambridge_sample_id                  EXP239
_cambridge_data_id                    DW_B1_0474

_database_code_CSD                    ?
loop_
_publ_author_name
'Darren Ould'
'Dominic Wright'
'Andrew Bond'
_ccdc_publ_extra_info
;
_cambridge_sample_id EXP239
_cambridge_data_id DW_B1_0474
;
#-------------------------------------------------------------------------------

_chemical_name_systematic             ?
_chemical_name_common                 ?
_chemical_melting_point               ?
_chemical_formula_moiety              'C16 H10 B F24 Li O6'
_chemical_formula_sum                 'C16 H10 B F24 Li O6'
_chemical_formula_weight              771.99

loop_
_atom_type_symbol
_atom_type_description
_atom_type_scat_dispersion_real
_atom_type_scat_dispersion_imag
_atom_type_scat_source
C C 0.0181 0.0091 'International Tables Vol C Tables 4.2.6.8 and 6.1.1.4'
H H 0.0000 0.0000 'International Tables Vol C Tables 4.2.6.8 and 6.1.1.4'
Li Li 0.0008 0.0003 'International Tables Vol C Tables 4.2.6.8 and 6.1.1.4'
B B 0.0090 0.0039 'International Tables Vol C Tables 4.2.6.8 and 6.1.1.4'
O O 0.0492 0.0322 'International Tables Vol C Tables 4.2.6.8 and 6.1.1.4'
F F 0.0727 0.0534 'International Tables Vol C Tables 4.2.6.8 and 6.1.1.4'

_space_group_crystal_system           monoclinic
_space_group_IT_number                14
_space_group_name_H-M_alt             'P 21/n'
_space_group_name_Hall                '-P 2yn'

_shelx_space_group_comment
;
The symmetry employed for this shelxl refinement is uniquely defined
by the following loop, which should always be used as a source of
symmetry information in preference to the above space-group names.
They are only intended as comments.
;

loop_
_space_group_symop_operation_xyz
'x, y, z'
'-x+1/2, y+1/2, -z+1/2'
'-x, -y, -z'
'x-1/2, -y-1/2, z-1/2'

_cell_length_a                        9.7753(4)
_cell_length_b                        17.1666(6)
_cell_length_c                        16.2536(6)
_cell_angle_alpha                     90
_cell_angle_beta                      96.670(2)
_cell_angle_gamma                     90
_cell_volume                          2709.03(18)
_cell_formula_units_Z                 4
_cell_measurement_temperature         180(2)
_cell_measurement_reflns_used         9972
_cell_measurement_theta_min           5.15
_cell_measurement_theta_max           66.67

_exptl_crystal_description            block
_exptl_crystal_colour                 colourless
_exptl_crystal_density_meas           ?
_exptl_crystal_density_method         ?
_exptl_crystal_density_diffrn         1.893
_exptl_crystal_F_000                  1512
_exptl_transmission_factor_min        ?
_exptl_transmission_factor_max        ?
_exptl_crystal_size_max               0.300
_exptl_crystal_size_mid               0.220
_exptl_crystal_size_min               0.080
_exptl_absorpt_coefficient_mu         2.254
_shelx_estimated_absorpt_T_min        0.551
_shelx_estimated_absorpt_T_max        0.840
_exptl_absorpt_correction_type        multi-scan
_exptl_absorpt_correction_T_min       0.6160
_exptl_absorpt_correction_T_max       0.7528
_exptl_absorpt_process_details        'SADABS (Bruker, 2016)'

_diffrn_ambient_temperature           180(2)
_diffrn_radiation_wavelength          1.54178
_diffrn_radiation_type                CuK\a
_diffrn_source                        'Incoatec I\mS Cu microsource'
_diffrn_measurement_device_type       'Bruker D8-QUEST PHOTON-III'
_diffrn_measurement_method            '\w and \f-scans'
_diffrn_detector_area_resol_mean      ?
_diffrn_reflns_number                 56602
_diffrn_reflns_av_unetI/netI          0.0238
_diffrn_reflns_av_R_equivalents       0.0322
_diffrn_reflns_limit_h_min            -11
_diffrn_reflns_limit_h_max            11
_diffrn_reflns_limit_k_min            -20
_diffrn_reflns_limit_k_max            19
_diffrn_reflns_limit_l_min            -19
_diffrn_reflns_limit_l_max            19
_diffrn_reflns_theta_min              5.153
_diffrn_reflns_theta_max              66.666
_diffrn_reflns_theta_full             66.666
_diffrn_measured_fraction_theta_max   0.993
_diffrn_measured_fraction_theta_full  0.993
_diffrn_reflns_Laue_measured_fraction_max 0.993
_diffrn_reflns_Laue_measured_fraction_full 0.993
_diffrn_reflns_point_group_measured_fraction_max 0.993
_diffrn_reflns_point_group_measured_fraction_full 0.993
_reflns_number_total                  4763
_reflns_number_gt                     4497
_reflns_threshold_expression          'I > 2\s(I)'
_reflns_Friedel_coverage              0.000
_reflns_Friedel_fraction_max          .
_reflns_Friedel_fraction_full         .

_reflns_special_details
;
Reflections were merged by SHELXL according to the crystal
class for the calculation of statistics and refinement.

_reflns_Friedel_fraction is defined as the number of unique
Friedel pairs measured divided by the number that would be
possible theoretically, ignoring centric projections and
systematic absences.
;

_computing_data_collection            'APEX4 (Bruker, 2021)'
_computing_cell_refinement            'SAINT (Bruker, 2016)'
_computing_data_reduction             SAINT
_computing_structure_solution         'SHELXT (Sheldrick, 2015)'
_computing_structure_refinement       'SHELXL (Sheldrick, 2015)'
_computing_molecular_graphics         'Mercury (Macrae et al., 2008)'
_computing_publication_material       SHELXL

_refine_special_details               ?

_refine_ls_structure_factor_coef      Fsqd
_refine_ls_matrix_type                full
_refine_ls_weighting_scheme           calc
_refine_ls_weighting_details          'w=1/[\s^2^(Fo^2^)+(0.0350P)^2^+1.7714P] where P=(Fo^2^+2Fc^2^)/3'
_atom_sites_solution_primary          dual
_atom_sites_solution_secondary        difmap
_atom_sites_solution_hydrogens        geom
_refine_ls_hydrogen_treatment         constr
_refine_ls_extinction_method          none
_refine_ls_extinction_coef            .
_refine_ls_number_reflns              4763
_refine_ls_number_parameters          446
_refine_ls_number_restraints          3
_refine_ls_R_factor_all               0.0382
_refine_ls_R_factor_gt                0.0367
_refine_ls_wR_factor_ref              0.0889
_refine_ls_wR_factor_gt               0.0876
_refine_ls_goodness_of_fit_ref        1.051
_refine_ls_restrained_S_all           1.052
_refine_ls_shift/su_max               0.000
_refine_ls_shift/su_mean              0.000
_refine_diff_density_max              0.531
_refine_diff_density_min              -0.376
_refine_diff_density_rms              0.051

loop_
_atom_site_label
_atom_site_type_symbol
_atom_site_fract_x
_atom_site_fract_y
_atom_site_fract_z
_atom_site_U_iso_or_equiv
_atom_site_adp_type
_atom_site_occupancy
_atom_site_site_symmetry_order
_atom_site_calc_flag
_atom_site_refinement_flags_posn
_atom_site_refinement_flags_adp
_atom_site_refinement_flags_occupancy
_atom_site_disorder_assembly
_atom_site_disorder_group
F1 F 0.81565(11) 0.47297(7) 0.84292(7) 0.0478(3) Uani 1 1 d . . . . .
F2 F 0.82660(14) 0.37281(8) 0.91955(8) 0.0613(3) Uani 1 1 d . . . . .
F3 F 0.71426(15) 0.47281(8) 0.95451(7) 0.0653(4) Uani 1 1 d . . . . .
F4 F 0.61400(16) 0.30650(9) 0.95232(8) 0.0700(4) Uani 1 1 d . . . . .
F5 F 0.45829(16) 0.39443(8) 0.94345(8) 0.0693(4) Uani 1 1 d . . . . .
F6 F 0.44563(14) 0.29823(7) 0.85889(7) 0.0573(3) Uani 1 1 d . . . . .
F7 F 0.63589(14) 0.57619(7) 0.82692(9) 0.0608(4) Uani 1 1 d . . . . .
F8 F 0.45837(16) 0.54302(7) 0.88470(9) 0.0668(4) Uani 1 1 d . . . . .
F9 F 0.43651(16) 0.58719(7) 0.76136(9) 0.0657(4) Uani 1 1 d . . . . .
F10 F 0.28765(12) 0.43389(8) 0.80479(9) 0.0648(4) Uani 1 1 d . . . . .
F11 F 0.32245(13) 0.47469(8) 0.68473(9) 0.0634(4) Uani 1 1 d . . . . .
F12 F 0.37459(10) 0.35807(6) 0.71918(7) 0.0448(3) Uani 1 1 d . . . . .
F13 F 0.95827(16) 0.35624(8) 0.49797(9) 0.0711(4) Uani 1 1 d . . . . .
F14 F 1.05781(13) 0.41138(10) 0.60638(10) 0.0774(5) Uani 1 1 d . . . . .
F15 F 0.88847(14) 0.46619(7) 0.53845(9) 0.0612(4) Uani 1 1 d . . . . .
F16 F 0.84050(11) 0.24545(6) 0.70888(7) 0.0427(3) Uani 1 1 d . . . . .
F17 F 1.02502(12) 0.31154(8) 0.71372(9) 0.0628(4) Uani 1 1 d . . . . .
F18 F 0.96930(12) 0.23546(7) 0.61041(8) 0.0572(3) Uani 1 1 d . . . . .
F19 F 0.67643(17) 0.39075(8) 0.43814(7) 0.0643(4) Uani 1 1 d . . . . .
F20 F 0.63471(12) 0.46349(6) 0.54056(7) 0.0466(3) Uani 1 1 d . . . . .
F21 F 0.48799(13) 0.37872(8) 0.49372(8) 0.0589(3) Uani 1 1 d . . . . .
F22 F 0.55364(13) 0.24009(7) 0.48588(8) 0.0568(3) Uani 1 1 d . . . . .
F23 F 0.68898(13) 0.19216(6) 0.58410(7) 0.0489(3) Uani 1 1 d . . . . .
F24 F 0.76936(14) 0.24041(7) 0.47738(8) 0.0600(3) Uani 1 1 d . . . . .
O11 O 0.65858(11) 0.34566(6) 0.78181(6) 0.0271(2) Uani 1 1 d . . . . .
O21 O 0.59573(12) 0.45996(6) 0.71158(7) 0.0288(2) Uani 1 1 d . . . . .
O31 O 0.80527(11) 0.40438(6) 0.67951(7) 0.0281(2) Uani 1 1 d . . . . .
O41 O 0.61055(10) 0.33060(6) 0.63871(6) 0.0240(2) Uani 1 1 d . . . . .
O1 O 0.42164(14) 0.18411(7) 0.69023(8) 0.0425(3) Uani 1 1 d D . . . .
O2 O 0.63827(15) 0.15637(9) 0.79293(11) 0.0613(4) Uani 1 1 d D . . . .
C11 C 0.61103(19) 0.39605(10) 0.83948(10) 0.0326(4) Uani 1 1 d . . . . .
C12 C 0.7435(2) 0.42985(12) 0.89025(11) 0.0447(5) Uani 1 1 d . . . . .
C13 C 0.5305(2) 0.34844(12) 0.89950(11) 0.0446(5) Uani 1 1 d . . . . .
C21 C 0.52391(18) 0.45797(9) 0.78013(11) 0.0318(4) Uani 1 1 d . . . . .
C22 C 0.5140(2) 0.54234(11) 0.81417(13) 0.0450(5) Uani 1 1 d . . . . .
C23 C 0.37396(19) 0.43106(11) 0.74757(13) 0.0423(4) Uani 1 1 d . . . . .
C31 C 0.83844(16) 0.35463(9) 0.61752(10) 0.0293(3) Uani 1 1 d . . . . .
C32 C 0.9367(2) 0.39766(12) 0.56387(13) 0.0446(5) Uani 1 1 d . . . . .
C33 C 0.92022(18) 0.28552(11) 0.66252(12) 0.0406(4) Uani 1 1 d . . . . .
C41 C 0.68925(16) 0.33032(9) 0.57225(10) 0.0270(3) Uani 1 1 d . . . . .
C42 C 0.6222(2) 0.39227(11) 0.50967(11) 0.0408(4) Uani 1 1 d . . . . .
C43 C 0.67607(19) 0.24945(11) 0.52934(11) 0.0373(4) Uani 1 1 d . . . . .
C1 C 0.4472(4) 0.10520(16) 0.7037(3) 0.0490(12) Uani 0.738(11) 1 d D . P A 1
H1A H 0.496788 0.083328 0.659171 0.059 Uiso 0.738(11) 1 calc R U P A 1
H1B H 0.359667 0.076396 0.704621 0.059 Uiso 0.738(11) 1 calc R U P A 1
C2 C 0.5364(3) 0.09865(12) 0.78828(15) 0.0532(5) Uani 0.738(11) 1 d D . P A 1
H2A H 0.478197 0.105592 0.833681 0.064 Uiso 0.738(11) 1 calc R U P A 1
H2B H 0.579701 0.046501 0.794053 0.064 Uiso 0.738(11) 1 calc R U P A 1
C1A C 0.4155(10) 0.1235(6) 0.7506(8) 0.049(3) Uani 0.262(11) 1 d D . P A 2
H1A1 H 0.359559 0.142489 0.793536 0.058 Uiso 0.262(11) 1 calc R U P A 2
H1A2 H 0.366445 0.078407 0.723024 0.058 Uiso 0.262(11) 1 calc R U P A 2
C2A C 0.5364(3) 0.09865(12) 0.78828(15) 0.0532(5) Uani 0.262(11) 1 d . . P A 2
H2A1 H 0.567352 0.053284 0.757689 0.064 Uiso 0.262(11) 1 calc R U P A 2
H2A2 H 0.524111 0.081152 0.844991 0.064 Uiso 0.262(11) 1 calc R U P A 2
C3 C 0.3191(2) 0.19757(14) 0.62238(15) 0.0566(6) Uani 1 1 d . . . . .
H3A H 0.230690 0.176985 0.635480 0.085 Uiso 1 1 calc R U . . .
H3B H 0.345330 0.171339 0.572995 0.085 Uiso 1 1 calc R U . . .
H3C H 0.310636 0.253671 0.611845 0.085 Uiso 1 1 calc R U . . .
C4 C 0.7460(2) 0.14521(15) 0.85964(14) 0.0593(6) Uani 1 1 d . . . . .
H4A H 0.797356 0.097743 0.849837 0.089 Uiso 1 1 calc R U . . .
H4B H 0.705715 0.140238 0.911871 0.089 Uiso 1 1 calc R U . . .
H4C H 0.808446 0.190036 0.862813 0.089 Uiso 1 1 calc R U . . .
B1 B 0.66907(18) 0.38761(10) 0.70236(11) 0.0239(3) Uani 1 1 d . . . . .
Li1 Li 0.5820(3) 0.24592(17) 0.72791(19) 0.0396(7) Uani 1 1 d . . . . .

loop_
_atom_site_aniso_label
_atom_site_aniso_U_11
_atom_site_aniso_U_22
_atom_site_aniso_U_33
_atom_site_aniso_U_23
_atom_site_aniso_U_13
_atom_site_aniso_U_12
F1 0.0468(6) 0.0507(7) 0.0453(6) -0.0033(5) 0.0027(5) -0.0196(5)
F2 0.0631(8) 0.0695(8) 0.0468(7) 0.0105(6) -0.0136(6) -0.0045(7)
F3 0.0864(10) 0.0736(9) 0.0361(6) -0.0229(6) 0.0073(6) -0.0238(7)
F4 0.0937(10) 0.0733(9) 0.0443(7) 0.0233(7) 0.0132(7) -0.0149(8)
F5 0.0995(11) 0.0601(8) 0.0591(8) -0.0138(6) 0.0552(8) -0.0161(7)
F6 0.0758(8) 0.0530(7) 0.0486(7) -0.0080(5) 0.0311(6) -0.0319(6)
F7 0.0686(8) 0.0333(6) 0.0831(9) -0.0221(6) 0.0192(7) -0.0142(6)
F8 0.0963(10) 0.0485(7) 0.0634(8) -0.0258(6) 0.0432(7) -0.0057(7)
F9 0.0857(10) 0.0344(6) 0.0778(9) -0.0087(6) 0.0126(8) 0.0182(6)
F10 0.0428(7) 0.0703(8) 0.0879(10) -0.0268(7) 0.0355(6) -0.0059(6)
F11 0.0472(7) 0.0587(8) 0.0802(9) 0.0049(7) -0.0095(6) 0.0067(6)
F12 0.0345(5) 0.0409(6) 0.0599(7) -0.0174(5) 0.0094(5) -0.0071(4)
F13 0.0886(10) 0.0674(9) 0.0686(8) -0.0117(7) 0.0572(8) -0.0154(7)
F14 0.0405(7) 0.1052(12) 0.0890(10) 0.0118(9) 0.0176(7) -0.0288(7)
F15 0.0728(8) 0.0457(7) 0.0721(8) 0.0169(6) 0.0378(7) -0.0100(6)
F16 0.0447(6) 0.0364(6) 0.0479(6) 0.0144(5) 0.0098(5) 0.0111(5)
F17 0.0364(6) 0.0730(9) 0.0746(9) 0.0067(7) -0.0127(6) 0.0042(6)
F18 0.0497(7) 0.0523(7) 0.0737(8) 0.0019(6) 0.0248(6) 0.0237(6)
F19 0.1042(11) 0.0639(8) 0.0267(6) 0.0113(5) 0.0155(6) 0.0087(7)
F20 0.0639(7) 0.0308(5) 0.0441(6) 0.0093(4) 0.0026(5) 0.0089(5)
F21 0.0524(7) 0.0608(8) 0.0574(7) 0.0064(6) -0.0197(6) 0.0073(6)
F22 0.0584(7) 0.0547(7) 0.0548(7) -0.0215(6) -0.0041(6) -0.0079(6)
F23 0.0669(7) 0.0247(5) 0.0569(7) -0.0033(5) 0.0142(6) 0.0012(5)
F24 0.0708(8) 0.0553(7) 0.0612(8) -0.0223(6) 0.0383(6) -0.0025(6)
O11 0.0339(6) 0.0243(5) 0.0245(5) 0.0013(4) 0.0089(4) -0.0016(4)
O21 0.0363(6) 0.0216(5) 0.0300(6) -0.0006(4) 0.0107(5) 0.0017(4)
O31 0.0278(6) 0.0271(6) 0.0305(6) -0.0017(4) 0.0084(4) -0.0050(4)
O41 0.0244(5) 0.0232(5) 0.0254(5) -0.0016(4) 0.0072(4) -0.0003(4)
O1 0.0481(7) 0.0354(7) 0.0433(7) -0.0019(5) 0.0018(6) -0.0108(6)
O2 0.0488(8) 0.0472(8) 0.0835(11) 0.0334(8) -0.0113(8) -0.0068(7)
C11 0.0432(10) 0.0304(8) 0.0261(8) -0.0043(7) 0.0115(7) -0.0069(7)
C12 0.0555(12) 0.0471(11) 0.0311(9) -0.0048(8) 0.0036(8) -0.0128(9)
C13 0.0632(12) 0.0428(10) 0.0312(9) -0.0037(8) 0.0196(9) -0.0126(9)
C21 0.0363(9) 0.0258(8) 0.0354(9) -0.0064(7) 0.0134(7) -0.0021(7)
C22 0.0553(12) 0.0311(9) 0.0519(11) -0.0125(8) 0.0206(9) -0.0018(8)
C23 0.0361(10) 0.0375(10) 0.0554(11) -0.0100(9) 0.0150(9) 0.0009(8)
C31 0.0284(8) 0.0292(8) 0.0321(8) 0.0005(7) 0.0116(6) -0.0013(6)
C32 0.0426(11) 0.0450(11) 0.0506(11) -0.0004(9) 0.0242(9) -0.0080(8)
C33 0.0301(9) 0.0417(10) 0.0510(11) 0.0032(8) 0.0092(8) 0.0067(8)
C41 0.0304(8) 0.0268(8) 0.0253(7) -0.0002(6) 0.0091(6) 0.0014(6)
C42 0.0521(11) 0.0406(10) 0.0292(9) 0.0037(7) 0.0026(8) 0.0035(8)
C43 0.0417(10) 0.0352(9) 0.0371(9) -0.0077(8) 0.0136(8) -0.0007(8)
C1 0.0514(18) 0.0282(14) 0.068(3) -0.0039(14) 0.0093(16) -0.0088(12)
C2 0.0697(15) 0.0303(10) 0.0620(13) 0.0111(9) 0.0178(11) -0.0051(9)
C1A 0.047(5) 0.037(5) 0.064(7) 0.010(5) 0.014(4) -0.020(4)
C2A 0.0697(15) 0.0303(10) 0.0620(13) 0.0111(9) 0.0178(11) -0.0051(9)
C3 0.0431(11) 0.0579(13) 0.0658(14) -0.0087(11) -0.0070(10) -0.0060(10)
C4 0.0583(13) 0.0645(15) 0.0533(13) 0.0207(11) -0.0011(10) 0.0131(11)
B1 0.0266(8) 0.0211(8) 0.0246(8) 0.0010(7) 0.0058(7) -0.0013(7)
Li1 0.0500(18) 0.0294(15) 0.0380(16) 0.0058(12) -0.0008(13) -0.0108(13)

_geom_special_details
;
All esds (except the esd in the dihedral angle between two l.s. planes)
are estimated using the full covariance matrix.  The cell esds are taken
into account individually in the estimation of esds in distances, angles
and torsion angles; correlations between esds in cell parameters are only
used when they are defined by crystal symmetry.  An approximate (isotropic)
treatment of cell esds is used for estimating esds involving l.s. planes.
;

loop_
_geom_bond_atom_site_label_1
_geom_bond_atom_site_label_2
_geom_bond_distance
_geom_bond_site_symmetry_2
_geom_bond_publ_flag
F1 C12 1.328(2) . ?
F2 C12 1.325(3) . ?
F3 C12 1.336(2) . ?
F4 C13 1.326(3) . ?
F5 C13 1.323(2) . ?
F6 C13 1.319(2) . ?
F7 C22 1.320(2) . ?
F8 C22 1.325(2) . ?
F9 C22 1.324(3) . ?
F10 C23 1.327(2) . ?
F11 C23 1.319(2) . ?
F12 C23 1.336(2) . ?
F13 C32 1.323(2) . ?
F14 C32 1.321(3) . ?
F15 C32 1.316(2) . ?
F16 C33 1.336(2) . ?
F16 Li1 2.581(3) . ?
F17 C33 1.320(2) . ?
F18 C33 1.334(2) . ?
F19 C42 1.333(2) . ?
F20 C42 1.322(2) . ?
F21 C42 1.328(2) . ?
F22 C43 1.327(2) . ?
F23 C43 1.323(2) . ?
F24 C43 1.322(2) . ?
O11 C11 1.3944(19) . ?
O11 B1 1.493(2) . ?
O11 Li1 2.027(3) . ?
O21 C21 1.385(2) . ?
O21 B1 1.450(2) . ?
O31 C31 1.3877(19) . ?
O31 B1 1.452(2) . ?
O41 C41 1.3970(18) . ?
O41 B1 1.489(2) . ?
O41 Li1 2.095(3) . ?
O1 C1 1.390(3) . ?
O1 C3 1.420(3) . ?
O1 C1A 1.436(7) . ?
O1 Li1 1.933(3) . ?
O2 C2A 1.401(3) . ?
O2 C2 1.401(3) . ?
O2 C4 1.434(3) . ?
O2 Li1 1.910(3) . ?
C11 C13 1.555(2) . ?
C11 C12 1.564(3) . ?
C11 C21 1.611(2) . ?
C21 C22 1.557(2) . ?
C21 C23 1.569(3) . ?
C31 C32 1.557(2) . ?
C31 C33 1.564(2) . ?
C31 C41 1.610(2) . ?
C41 C43 1.552(2) . ?
C41 C42 1.562(2) . ?
C1 C2 1.545(5) . ?
C1 H1A 0.9900 . ?
C1 H1B 0.9900 . ?
C2 H2A 0.9900 . ?
C2 H2B 0.9900 . ?
C1A C2A 1.337(9) . ?
C1A H1A1 0.9900 . ?
C1A H1A2 0.9900 . ?
C2A Li1 2.767(3) . ?
C2A H2A1 0.9900 . ?
C2A H2A2 0.9900 . ?
C3 H3A 0.9800 . ?
C3 H3B 0.9800 . ?
C3 H3C 0.9800 . ?
C4 H4A 0.9800 . ?
C4 H4B 0.9800 . ?
C4 H4C 0.9800 . ?

loop_
_geom_angle_atom_site_label_1
_geom_angle_atom_site_label_2
_geom_angle_atom_site_label_3
_geom_angle
_geom_angle_site_symmetry_1
_geom_angle_site_symmetry_3
_geom_angle_publ_flag
C33 F16 Li1 135.18(12) . . ?
C11 O11 B1 110.12(12) . . ?
C11 O11 Li1 132.81(14) . . ?
B1 O11 Li1 95.32(12) . . ?
C21 O21 B1 111.40(12) . . ?
C31 O31 B1 111.24(12) . . ?
C41 O41 B1 109.74(11) . . ?
C41 O41 Li1 131.48(13) . . ?
B1 O41 Li1 92.67(11) . . ?
C1 O1 C3 112.2(2) . . ?
C3 O1 C1A 124.5(4) . . ?
C1 O1 Li1 111.15(18) . . ?
C3 O1 Li1 129.05(16) . . ?
C1A O1 Li1 106.1(4) . . ?
C2A O2 C4 113.66(17) . . ?
C2 O2 C4 113.66(17) . . ?
C2A O2 Li1 112.49(16) . . ?
C2 O2 Li1 112.49(16) . . ?
C4 O2 Li1 131.67(17) . . ?
O11 C11 C13 109.16(13) . . ?
O11 C11 C12 105.35(14) . . ?
C13 C11 C12 108.21(14) . . ?
O11 C11 C21 101.60(12) . . ?
C13 C11 C21 116.85(15) . . ?
C12 C11 C21 114.76(14) . . ?
F2 C12 F1 105.96(17) . . ?
F2 C12 F3 107.73(16) . . ?
F1 C12 F3 108.74(16) . . ?
F2 C12 C11 110.55(16) . . ?
F1 C12 C11 111.36(15) . . ?
F3 C12 C11 112.24(17) . . ?
F6 C13 F5 108.44(18) . . ?
F6 C13 F4 105.86(17) . . ?
F5 C13 F4 107.54(16) . . ?
F6 C13 C11 111.37(14) . . ?
F5 C13 C11 111.46(16) . . ?
F4 C13 C11 111.90(17) . . ?
O21 C21 C22 108.73(14) . . ?
O21 C21 C23 106.08(14) . . ?
C22 C21 C23 107.43(15) . . ?
O21 C21 C11 102.48(12) . . ?
C22 C21 C11 116.82(15) . . ?
C23 C21 C11 114.58(14) . . ?
F7 C22 F9 106.50(17) . . ?
F7 C22 F8 108.30(17) . . ?
F9 C22 F8 107.11(17) . . ?
F7 C22 C21 111.90(16) . . ?
F9 C22 C21 111.41(16) . . ?
F8 C22 C21 111.36(16) . . ?
F11 C23 F10 107.78(16) . . ?
F11 C23 F12 106.38(16) . . ?
F10 C23 F12 107.77(16) . . ?
F11 C23 C21 110.60(16) . . ?
F10 C23 C21 113.45(16) . . ?
F12 C23 C21 110.56(14) . . ?
O31 C31 C32 109.03(13) . . ?
O31 C31 C33 106.10(13) . . ?
C32 C31 C33 107.87(14) . . ?
O31 C31 C41 102.45(12) . . ?
C32 C31 C41 116.87(14) . . ?
C33 C31 C41 113.82(13) . . ?
F15 C32 F14 105.75(17) . . ?
F15 C32 F13 108.14(18) . . ?
F14 C32 F13 107.57(17) . . ?
F15 C32 C31 112.22(15) . . ?
F14 C32 C31 111.44(17) . . ?
F13 C32 C31 111.43(15) . . ?
F17 C33 F18 107.94(15) . . ?
F17 C33 F16 106.23(16) . . ?
F18 C33 F16 107.62(16) . . ?
F17 C33 C31 110.80(16) . . ?
F18 C33 C31 113.19(16) . . ?
F16 C33 C31 110.76(13) . . ?
O41 C41 C43 109.03(13) . . ?
O41 C41 C42 105.91(13) . . ?
C43 C41 C42 108.04(14) . . ?
O41 C41 C31 101.34(12) . . ?
C43 C41 C31 117.42(13) . . ?
C42 C41 C31 114.23(14) . . ?
F20 C42 F21 106.36(16) . . ?
F20 C42 F19 108.71(16) . . ?
F21 C42 F19 108.08(15) . . ?
F20 C42 C41 111.65(14) . . ?
F21 C42 C41 109.76(15) . . ?
F19 C42 C41 112.06(15) . . ?
F24 C43 F23 108.88(15) . . ?
F24 C43 F22 106.98(15) . . ?
F23 C43 F22 106.13(15) . . ?
F24 C43 C41 111.39(14) . . ?
F23 C43 C41 111.49(14) . . ?
F22 C43 C41 111.72(14) . . ?
O1 C1 C2 106.5(3) . . ?
O1 C1 H1A 110.4 . . ?
C2 C1 H1A 110.4 . . ?
O1 C1 H1B 110.4 . . ?
C2 C1 H1B 110.4 . . ?
H1A C1 H1B 108.6 . . ?
O2 C2 C1 108.71(19) . . ?
O2 C2 H2A 109.9 . . ?
C1 C2 H2A 109.9 . . ?
O2 C2 H2B 109.9 . . ?
C1 C2 H2B 109.9 . . ?
H2A C2 H2B 108.3 . . ?
C2A C1A O1 116.0(6) . . ?
C2A C1A H1A1 108.3 . . ?
O1 C1A H1A1 108.3 . . ?
C2A C1A H1A2 108.3 . . ?
O1 C1A H1A2 108.3 . . ?
H1A1 C1A H1A2 107.4 . . ?
C1A C2A O2 112.6(3) . . ?
C1A C2A Li1 73.5(3) . . ?
C1A C2A H2A1 109.1 . . ?
O2 C2A H2A1 109.1 . . ?
Li1 C2A H2A1 118.0 . . ?
C1A C2A H2A2 109.1 . . ?
O2 C2A H2A2 109.1 . . ?
Li1 C2A H2A2 130.5 . . ?
H2A1 C2A H2A2 107.8 . . ?
O1 C3 H3A 109.5 . . ?
O1 C3 H3B 109.5 . . ?
H3A C3 H3B 109.5 . . ?
O1 C3 H3C 109.5 . . ?
H3A C3 H3C 109.5 . . ?
H3B C3 H3C 109.5 . . ?
O2 C4 H4A 109.5 . . ?
O2 C4 H4B 109.5 . . ?
H4A C4 H4B 109.5 . . ?
O2 C4 H4C 109.5 . . ?
H4A C4 H4C 109.5 . . ?
H4B C4 H4C 109.5 . . ?
O21 B1 O31 109.60(12) . . ?
O21 B1 O41 118.68(13) . . ?
O31 B1 O41 104.02(12) . . ?
O21 B1 O11 103.85(12) . . ?
O31 B1 O11 118.30(13) . . ?
O41 B1 O11 102.98(12) . . ?
O2 Li1 O1 84.50(13) . . ?
O2 Li1 O11 111.89(16) . . ?
O1 Li1 O11 147.8(2) . . ?
O2 Li1 O41 152.7(2) . . ?
O1 Li1 O41 109.26(15) . . ?
O11 Li1 O41 68.94(10) . . ?
O2 Li1 F16 80.85(13) . . ?
O1 Li1 F16 136.86(17) . . ?
O11 Li1 F16 74.75(10) . . ?
O41 Li1 F16 73.05(10) . . ?
O2 Li1 C2A 27.89(8) . . ?
O1 Li1 C2A 56.81(10) . . ?
O11 Li1 C2A 133.26(15) . . ?
O41 Li1 C2A 156.87(16) . . ?
F16 Li1 C2A 103.89(12) . . ?

loop_
_geom_torsion_atom_site_label_1
_geom_torsion_atom_site_label_2
_geom_torsion_atom_site_label_3
_geom_torsion_atom_site_label_4
_geom_torsion
_geom_torsion_site_symmetry_1
_geom_torsion_site_symmetry_2
_geom_torsion_site_symmetry_3
_geom_torsion_site_symmetry_4
_geom_torsion_publ_flag
B1 O11 C11 C13 150.79(14) . . . . ?
Li1 O11 C11 C13 32.5(2) . . . . ?
B1 O11 C11 C12 -93.20(15) . . . . ?
Li1 O11 C11 C12 148.51(16) . . . . ?
B1 O11 C11 C21 26.78(15) . . . . ?
Li1 O11 C11 C21 -91.51(18) . . . . ?
O11 C11 C12 F2 -52.62(18) . . . . ?
C13 C11 C12 F2 64.0(2) . . . . ?
C21 C11 C12 F2 -163.50(14) . . . . ?
O11 C11 C12 F1 64.89(19) . . . . ?
C13 C11 C12 F1 -178.46(16) . . . . ?
C21 C11 C12 F1 -46.0(2) . . . . ?
O11 C11 C12 F3 -172.93(15) . . . . ?
C13 C11 C12 F3 -56.3(2) . . . . ?
C21 C11 C12 F3 76.20(19) . . . . ?
O11 C11 C13 F6 -45.0(2) . . . . ?
C12 C11 C13 F6 -159.16(17) . . . . ?
C21 C11 C13 F6 69.5(2) . . . . ?
O11 C11 C13 F5 -166.26(16) . . . . ?
C12 C11 C13 F5 79.6(2) . . . . ?
C21 C11 C13 F5 -51.8(2) . . . . ?
O11 C11 C13 F4 73.28(19) . . . . ?
C12 C11 C13 F4 -40.9(2) . . . . ?
C21 C11 C13 F4 -172.24(15) . . . . ?
B1 O21 C21 C22 150.53(15) . . . . ?
B1 O21 C21 C23 -94.20(15) . . . . ?
B1 O21 C21 C11 26.27(16) . . . . ?
O11 C11 C21 O21 -32.26(15) . . . . ?
C13 C11 C21 O21 -150.90(14) . . . . ?
C12 C11 C21 O21 80.84(16) . . . . ?
O11 C11 C21 C22 -150.96(14) . . . . ?
C13 C11 C21 C22 90.39(18) . . . . ?
C12 C11 C21 C22 -37.9(2) . . . . ?
O11 C11 C21 C23 82.15(16) . . . . ?
C13 C11 C21 C23 -36.5(2) . . . . ?
C12 C11 C21 C23 -164.75(15) . . . . ?
O21 C21 C22 F7 -52.3(2) . . . . ?
C23 C21 C22 F7 -166.73(17) . . . . ?
C11 C21 C22 F7 62.9(2) . . . . ?
O21 C21 C22 F9 66.8(2) . . . . ?
C23 C21 C22 F9 -47.6(2) . . . . ?
C11 C21 C22 F9 -177.95(15) . . . . ?
O21 C21 C22 F8 -173.71(16) . . . . ?
C23 C21 C22 F8 71.9(2) . . . . ?
C11 C21 C22 F8 -58.4(2) . . . . ?
O21 C21 C23 F11 -52.21(18) . . . . ?
C22 C21 C23 F11 63.94(19) . . . . ?
C11 C21 C23 F11 -164.49(14) . . . . ?
O21 C21 C23 F10 -173.45(15) . . . . ?
C22 C21 C23 F10 -57.3(2) . . . . ?
C11 C21 C23 F10 74.27(19) . . . . ?
O21 C21 C23 F12 65.35(19) . . . . ?
C22 C21 C23 F12 -178.50(15) . . . . ?
C11 C21 C23 F12 -46.9(2) . . . . ?
B1 O31 C31 C32 149.99(14) . . . . ?
B1 O31 C31 C33 -94.08(15) . . . . ?
B1 O31 C31 C41 25.53(15) . . . . ?
O31 C31 C32 F15 -51.0(2) . . . . ?
C33 C31 C32 F15 -165.76(16) . . . . ?
C41 C31 C32 F15 64.5(2) . . . . ?
O31 C31 C32 F14 67.4(2) . . . . ?
C33 C31 C32 F14 -47.4(2) . . . . ?
C41 C31 C32 F14 -177.09(15) . . . . ?
O31 C31 C32 F13 -172.41(16) . . . . ?
C33 C31 C32 F13 72.8(2) . . . . ?
C41 C31 C32 F13 -56.9(2) . . . . ?
Li1 F16 C33 F17 128.77(16) . . . . ?
Li1 F16 C33 F18 -115.82(17) . . . . ?
Li1 F16 C33 C31 8.4(3) . . . . ?
O31 C31 C33 F17 -53.47(18) . . . . ?
C32 C31 C33 F17 63.25(19) . . . . ?
C41 C31 C33 F17 -165.35(14) . . . . ?
O31 C31 C33 F18 -174.88(14) . . . . ?
C32 C31 C33 F18 -58.2(2) . . . . ?
C41 C31 C33 F18 73.23(18) . . . . ?
O31 C31 C33 F16 64.15(18) . . . . ?
C32 C31 C33 F16 -179.12(15) . . . . ?
C41 C31 C33 F16 -47.73(19) . . . . ?
B1 O41 C41 C43 153.29(13) . . . . ?
Li1 O41 C41 C43 40.8(2) . . . . ?
B1 O41 C41 C42 -90.68(15) . . . . ?
Li1 O41 C41 C42 156.79(15) . . . . ?
B1 O41 C41 C31 28.82(14) . . . . ?
Li1 O41 C41 C31 -83.71(18) . . . . ?
O31 C31 C41 O41 -33.10(14) . . . . ?
C32 C31 C41 O41 -152.20(14) . . . . ?
C33 C31 C41 O41 80.96(15) . . . . ?
O31 C31 C41 C43 -151.70(13) . . . . ?
C32 C31 C41 C43 89.20(18) . . . . ?
C33 C31 C41 C43 -37.64(19) . . . . ?
O31 C31 C41 C42 80.28(15) . . . . ?
C32 C31 C41 C42 -38.8(2) . . . . ?
C33 C31 C41 C42 -165.65(14) . . . . ?
O41 C41 C42 F20 66.03(18) . . . . ?
C43 C41 C42 F20 -177.26(15) . . . . ?
C31 C41 C42 F20 -44.6(2) . . . . ?
O41 C41 C42 F21 -51.66(18) . . . . ?
C43 C41 C42 F21 65.05(18) . . . . ?
C31 C41 C42 F21 -162.30(14) . . . . ?
O41 C41 C42 F19 -171.75(15) . . . . ?
C43 C41 C42 F19 -55.0(2) . . . . ?
C31 C41 C42 F19 77.61(19) . . . . ?
O41 C41 C43 F24 -167.11(14) . . . . ?
C42 C41 C43 F24 78.22(19) . . . . ?
C31 C41 C43 F24 -52.7(2) . . . . ?
O41 C41 C43 F23 -45.27(18) . . . . ?
C42 C41 C43 F23 -159.93(15) . . . . ?
C31 C41 C43 F23 69.14(18) . . . . ?
O41 C41 C43 F22 73.31(17) . . . . ?
C42 C41 C43 F22 -41.36(19) . . . . ?
C31 C41 C43 F22 -172.28(14) . . . . ?
C3 O1 C1 C2 -168.7(2) . . . . ?
Li1 O1 C1 C2 38.7(4) . . . . ?
C4 O2 C2 C1 -166.4(3) . . . . ?
Li1 O2 C2 C1 28.3(3) . . . . ?
O1 C1 C2 O2 -43.6(4) . . . . ?
C3 O1 C1A C2A 154.0(7) . . . . ?
Li1 O1 C1A C2A -31.8(12) . . . . ?
O1 C1A C2A O2 28.3(13) . . . . ?
O1 C1A C2A Li1 21.6(8) . . . . ?
C4 O2 C2A C1A 155.2(7) . . . . ?
Li1 O2 C2A C1A -10.1(8) . . . . ?
C4 O2 C2A Li1 165.2(3) . . . . ?
C21 O21 B1 O31 -138.21(13) . . . . ?
C21 O21 B1 O41 102.58(15) . . . . ?
C21 O21 B1 O11 -10.90(16) . . . . ?
C31 O31 B1 O21 -136.84(13) . . . . ?
C31 O31 B1 O41 -8.96(16) . . . . ?
C31 O31 B1 O11 104.45(15) . . . . ?
C41 O41 B1 O21 107.17(15) . . . . ?
Li1 O41 B1 O21 -116.67(15) . . . . ?
C41 O41 B1 O31 -14.88(15) . . . . ?
Li1 O41 B1 O31 121.27(14) . . . . ?
C41 O41 B1 O11 -138.87(12) . . . . ?
Li1 O41 B1 O11 -2.72(14) . . . . ?
C11 O11 B1 O21 -12.40(16) . . . . ?
Li1 O11 B1 O21 127.15(14) . . . . ?
C11 O11 B1 O31 109.28(15) . . . . ?
Li1 O11 B1 O31 -111.17(16) . . . . ?
C11 O11 B1 O41 -136.74(12) . . . . ?
Li1 O11 B1 O41 2.82(14) . . . . ?
